# Supplementary material for: CXCL10 rs8878 identifies a genotype-associated immune phenotype linked to T-lymphocyte preservation and survival in sepsis
Source: Front Immunol. 2026 Jul 17;17:1887361. doi: 10.3389/fimmu.2026.1887361 (PMC13424974; doi:10.3389/fimmu.2026.1887361)
Supplement: Supplementary file 1 [file Table1.xlsx]

## Sheet: Sheet 1
Supplementary table 1: Significantily diffrentially abundant proteins
Time point: Day 1
Pairwise comparison: genotype groups
Protein	Protein.Group	Protein.Names	Gene	First.Protein.Description	p	p_FDR	valid_values_1	valid_values_3	mean_1	mean_3	RoM
Q9Y6R7	Q9Y6R7	FCGBP_HUMAN	FCGBP	IgGFc-binding protein	0.0338844	0.995764	30	60	412075	581033	0.709212
Q9Y617	Q9Y617	SERC_HUMAN	PSAT1	Phosphoserine aminotransferase	0.378807	0.995764	4	6	97219.6	174548	0.556978
Q9Y5Y7	Q9Y5Y7	LYVE1_HUMAN	LYVE1	Lymphatic vessel endothelial hyaluronic acid receptor 1	0.419146	0.995764	18	36	226422	175743	1.28837
Q9Y490	Q9Y490	TLN1_HUMAN	TLN1	Talin-1	0.539055	0.995764	24	39	312173	289906	1.07681
Q9Y279	Q9Y279	VSIG4_HUMAN	VSIG4	V-set and immunoglobulin domain-containing protein 4	0.220031	0.995764	20	37	141984	115451	1.22982
Q9UNW1	Q9UNW1	MINP1_HUMAN	MINPP1	Multiple inositol polyphosphate phosphatase 1	0.218907	0.995764	11	31	95380.4	81321.7	1.17288
Q9UK55	Q9UK55	ZPI_HUMAN	SERPINA10	Protein Z-dependent protease inhibitor	0.843466	0.995764	30	60	597986	607270	0.984713
Q9UGM5	Q9UGM5	FETUB_HUMAN	FETUB	Fetuin-B	0.930497	0.995764	30	59	585883	507037	1.1555
Q9UBQ7	Q9UBQ7	GRHPR_HUMAN	GRHPR	Glyoxylate reductase/hydroxypyruvate reductase	0.782897	0.995764	6	13	363411	320616	1.13348
Q9NZP8	Q9NZP8	C1RL_HUMAN	C1RL	Complement C1r subcomponent-like protein	0.561389	0.995764	30	60	574896	547617	1.04981
Q9NP80	Q9NP80	PLPL8_HUMAN	PNPLA8	Calcium-independent phospholipase A2-gamma	0.349188	0.995764	19	42	901810	1.0799e+06	0.835084
Q9H0W9	Q9H0W9	CK054_HUMAN	C11orf54	Ester hydrolase C11orf54	0.327104	0.995764	4	3	230067	156741	1.46781
Q9BXR6	Q9BXR6	FHR5_HUMAN	CFHR5	Complement factor H-related protein 5	0.905715	0.995764	30	59	497357	482077	1.0317
Q99497	Q99497	PARK7_HUMAN	PARK7	Parkinson disease protein 7	0.562688	0.995764	7	12	128861	134015	0.961544
Q96PD5	Q96PD5	PGRP2_HUMAN	PGLYRP2	N-acetylmuramoyl-L-alanine amidase	0.910166	0.995764	30	60	1.25153e+06	1.3105e+06	0.955002
Q96KP4	Q96KP4	CNDP2_HUMAN	CNDP2	Cytosolic non-specific dipeptidase	0.333474	0.995764	5	12	257041	99599.3	2.58075
Q96KN2	Q96KN2	CNDP1_HUMAN	CNDP1	Beta-Ala-His dipeptidase	0.117556	0.995764	24	47	245209	208471	1.17623
Q96IY4	Q96IY4	CBPB2_HUMAN	CPB2	Carboxypeptidase B2	0.498776	0.995764	30	60	1.48938e+06	1.4069e+06	1.05862
Q93088	Q93088	BHMT1_HUMAN	BHMT	Betaine--homocysteine S-methyltransferase 1	0.498109	0.995764	9	14	494382	671629	0.736094
Q92954	Q92954	PRG4_HUMAN	PRG4	Proteoglycan 4	0.564667	0.995764	30	60	528357	485009	1.08938
Q92496	Q92496	FHR4_HUMAN	CFHR4	Complement factor H-related protein 4	0.0375234	0.995764	23	47	651445	468862	1.38942
Q8NBP7	Q8NBP7	PCSK9_HUMAN	PCSK9	Proprotein convertase subtilisin/kexin type 9	0.317857	0.995764	6	7	101416	70894.5	1.43052
Q86UX7	Q86UX7	URP2_HUMAN	FERMT3	Fermitin family homolog 3	0.318583	0.995764	5	12	201018	151286	1.32873
Q7Z4W1	Q7Z4W1	DCXR_HUMAN	DCXR	L-xylulose reductase	0.583768	0.995764	4	5	165656	260430	0.636087
Q6EMK4	Q6EMK4	VASN_HUMAN	VASN	Vasorin	0.849904	0.995764	13	24	196269	190693	1.02924
Q68DL7	Q68DL7	CR063_HUMAN	C18orf63	Uncharacterized protein C18orf63	0.968457	0.995764	27	55	2.91882e+06	2.94894e+06	0.989787
Q5TEC6	Q5TEC6	H37_HUMAN	H3-7	Histone H3-7	0.434777	0.995764	3	5	76567.4	99846.3	0.766853
Q3LXA3	Q3LXA3	TKFC_HUMAN	TKFC	Triokinase/FMN cyclase	0.702005	0.995764	4	10	153892	134871	1.14104
Q16851	Q16851	UGPA_HUMAN	UGP2	UTP--glucose-1-phosphate uridylyltransferase	0.0159712	0.995764	17	33	250092	215851	1.15863
Q16610	Q16610	ECM1_HUMAN	ECM1	Extracellular matrix protein 1	0.182593	0.995764	25	49	522836	482612	1.08335
Q15942	Q15942	ZYX_HUMAN	ZYX	Zyxin	0.819112	0.995764	13	28	92360.1	84905.3	1.0878
Q15848	Q15848	ADIPO_HUMAN	ADIPOQ	Adiponectin	0.827801	0.995764	21	47	171699	197802	0.868038
Q15582	Q15582	BGH3_HUMAN	TGFBI	Transforming growth factor-beta-induced protein ig-h3	0.347038	0.995764	30	59	369793	334503	1.1055
Q14624	Q14624	ITIH4_HUMAN	ITIH4	Inter-alpha-trypsin inhibitor heavy chain H4	0.969771	0.995764	30	60	2.21099e+07	2.22655e+07	0.99301
Q14520	Q14520	HABP2_HUMAN	HABP2	Hyaluronan-binding protein 2	0.997883	0.999659	30	60	259518	270051	0.960996
Q13790	Q13790	APOF_HUMAN	APOF	Apolipoprotein F	0.878401	0.995764	27	52	255799	256956	0.995498
Q13228	Q13228	SBP1_HUMAN	SELENBP1	Methanethiol oxidase	0.667856	0.995764	17	27	338005	401297	0.842281
Q13201	Q13201	MMRN1_HUMAN	MMRN1	Multimerin-1	0.076361	0.995764	9	27	139688	123084	1.1349
Q12805	Q12805	FBLN3_HUMAN	EFEMP1	EGF-containing fibulin-like extracellular matrix protein 1	0.349554	0.995764	29	59	348192	386831	0.900115
Q08830	Q08830	FGL1_HUMAN	FGL1	Fibrinogen-like protein 1	0.468985	0.995764	28	51	375288	520046	0.721645
Q08380	Q08380	LG3BP_HUMAN	LGALS3BP	Galectin-3-binding protein	0.966746	0.995764	30	60	1.31411e+06	1.27267e+06	1.03256
Q08257	Q08257	QOR_HUMAN	CRYZ	Quinone oxidoreductase	0.955271	0.995764	12	16	329335	271864	1.2114
Q06830	Q06830	PRDX1_HUMAN	PRDX1	Peroxiredoxin-1	0.549957	0.995764	15	20	60477.5	72756.2	0.831236
Q06278	Q06278	AOXA_HUMAN	AOX1	Aldehyde oxidase	0.172768	0.995764	13	23	198672	235581	0.843328
Q06033	Q06033	ITIH3_HUMAN	ITIH3	Inter-alpha-trypsin inhibitor heavy chain H3	0.394105	0.995764	30	60	4.36271e+06	4.63938e+06	0.940366
Q04756	Q04756	HGFA_HUMAN	HGFAC	Hepatocyte growth factor activator	0.456454	0.995764	28	57	221640	237575	0.932923
Q03591	Q03591	FHR1_HUMAN	CFHR1	Complement factor H-related protein 1	0.538268	0.995764	30	59	1.08126e+06	949417	1.13887
Q03154	Q03154	ACY1_HUMAN	ACY1	Aminoacylase-1	0.653941	0.995764	5	20	357554	232327	1.53901
Q00796	Q00796	DHSO_HUMAN	SORD	Sorbitol dehydrogenase	0.227614	0.995764	9	19	193357	259781	0.744309
Q00266	Q00266	METK1_HUMAN	MAT1A	S-adenosylmethionine synthase isoform type-1	0.083387	0.995764	4	7	56185.5	152920	0.367419
P99999	P99999	CYC_HUMAN	CYCS	Cytochrome c	0.0836836	0.995764	6	10	66317.7	127794	0.518943
P80748	P80748	LV321_HUMAN	IGLV3-21	Immunoglobulin lambda variable 3-21	0.823227	0.995764	30	60	1.78482e+06	1.70782e+06	1.04509
P80404	P80404	GABT_HUMAN	ABAT	4-aminobutyrate aminotransferase, mitochondrial	0.905453	0.995764	3	4	68138.5	112260	0.606968
P80188	P80188	NGAL_HUMAN	LCN2	Neutrophil gelatinase-associated lipocalin	0.733737	0.995764	15	35	153980	165871	0.928309
P80108	P80108	PHLD_HUMAN	GPLD1	Phosphatidylinositol-glycan-specific phospholipase D	0.699657	0.995764	30	60	902260	916246	0.984736
P78417	P78417	GSTO1_HUMAN	GSTO1	Glutathione S-transferase omega-1	0.833268	0.995764	24	50	208667	226962	0.919389
P69905	P69905	HBA_HUMAN	HBA2	Hemoglobin subunit alpha	0.950065	0.995764	30	60	3.62853e+07	3.03016e+07	1.19747
P68871	P68871	HBB_HUMAN	HBB	Hemoglobin subunit beta	0.673613	0.995764	30	60	2.80632e+07	2.43068e+07	1.15454
P68431	P68431	H31_HUMAN	H3C12	Histone H3.1	0.642425	0.995764	15	19	770845	1.18111e+06	0.652643
P68363	P68363	TBA1B_HUMAN	TUBA1B	Tubulin alpha-1B chain	0.833627	0.995764	18	35	255777	203648	1.25598
P68104	P68104	EF1A1_HUMAN	EEF1A1	Elongation factor 1-alpha 1	0.367671	0.995764	15	33	298172	333817	0.893219
P68032	P68032	ACTC_HUMAN	ACTC1	Actin, alpha cardiac muscle 1	0.961296	0.995764	27	51	966389	986132	0.979979
P67936	P67936	TPM4_HUMAN	TPM4	Tropomyosin alpha-4 chain	0.275897	0.995764	12	28	357417	254651	1.40356
P63241	P63241	IF5A1_HUMAN	EIF5A	Eukaryotic translation initiation factor 5A-1	0.949959	0.995764	6	17	29321.4	28307.8	1.0358
P63104	P63104	1433Z_HUMAN	YWHAZ	14-3-3 protein zeta/delta	0.543463	0.995764	21	39	235526	194315	1.21208
P62937	P62937	PPIA_HUMAN	PPIA	Peptidyl-prolyl cis-trans isomerase A	0.314462	0.995764	12	22	93648.3	75725.9	1.23667
P62906	P62906	RL10A_HUMAN	RPL10A	60S ribosomal protein L10a	0.0985506	0.995764	4	12	85058.5	228943	0.371527
P62805	P62805	H4_HUMAN	H4C16	Histone H4	0.996561	0.999659	24	32	620398	733648	0.845634
P61769	P61769	B2MG_HUMAN	B2M	Beta-2-microglobulin	0.514901	0.995764	30	60	511067	452918	1.12839
P61626	P61626	LYSC_HUMAN	LYZ	Lysozyme C	0.662888	0.995764	29	59	504653	511083	0.987419
P61604	P61604	CH10_HUMAN	HSPE1	10 kDa heat shock protein, mitochondrial	0.979064	0.999659	4	9	125713	157732	0.797005
P61224	P61224	RAP1B_HUMAN	RAP1B	Ras-related protein Rap-1b	0.234828	0.995764	14	32	380865	273814	1.39096
P60900	P60900	PSA6_HUMAN	PSMA6	Proteasome subunit alpha type-6	0.365344	0.995764	4	9	28278.3	40476.2	0.698642
P60709	P60709	ACTB_HUMAN	ACTB	Actin, cytoplasmic 1	0.642016	0.995764	30	60	5.09419e+06	5.19842e+06	0.97995
P60174	P60174	TPIS_HUMAN	TPI1	Triosephosphate isomerase	0.627834	0.995764	22	29	171210	234665	0.729594
P59665	P59665	DEF1_HUMAN	DEFA1B	Neutrophil defensin 1	0.383169	0.995764	11	19	439110	444249	0.988433
P55058	P55058	PLTP_HUMAN	PLTP	Phospholipid transfer protein	0.987904	0.999659	26	52	323796	329389	0.98302
P55056	P55056	APOC4_HUMAN	APOC4	Apolipoprotein C-IV	0.641765	0.995764	27	57	503326	581840	0.86506
P52758	P52758	RIDA_HUMAN	RIDA	2-iminobutanoate/2-iminopropanoate deaminase	0.879273	0.995764	4	7	469818	460086	1.02115
P52209	P52209	6PGD_HUMAN	PGD	6-phosphogluconate dehydrogenase, decarboxylating	0.426647	0.995764	8	17	98972.3	121027	0.817773
P51884	P51884	LUM_HUMAN	LUM	Lumican	0.587562	0.995764	30	60	2.34135e+06	2.22153e+06	1.05394
P50395	P50395	GDIB_HUMAN	GDI2	Rab GDP dissociation inhibitor beta	0.647878	0.995764	3	13	90795.5	102981	0.881673
P49913	P49913	CAMP_HUMAN	CAMP	Cathelicidin antimicrobial peptide	0.0798251	0.995764	24	37	110437	143742	0.768301
P49908	P49908	SEPP1_HUMAN	SELENOP	Selenoprotein P	0.737313	0.995764	30	60	698840	662249	1.05525
P49721	P49721	PSB2_HUMAN	PSMB2	Proteasome subunit beta type-2	0.780311	0.995764	5	5	46415.2	50835.7	0.913044
P49720	P49720	PSB3_HUMAN	PSMB3	Proteasome subunit beta type-3	0.389615	0.995764	5	5	57280.1	84505.7	0.677826
P48740	P48740	MASP1_HUMAN	MASP1	Mannan-binding lectin serine protease 1	0.117712	0.995764	30	59	635105	557844	1.1385
P48735	P48735	IDHP_HUMAN	IDH2	Isocitrate dehydrogenase [NADP], mitochondrial	0.0488902	0.995764	3	6	67329.6	25050.8	2.68772
P43652	P43652	AFAM_HUMAN	AFM	Afamin	0.685984	0.995764	30	60	3.90503e+06	3.72899e+06	1.04721
P43251	P43251	BTD_HUMAN	BTD	Biotinidase	0.0966135	0.995764	28	60	375221	342553	1.09537
P42765	P42765	THIM_HUMAN	ACAA2	3-ketoacyl-CoA thiolase, mitochondrial	0.0501298	0.995764	8	7	178544	670084	0.26645
P42330	P42330	AK1C3_HUMAN	AKR1C3	Aldo-keto reductase family 1 member C3	0.864706	0.995764	6	5	611594	377790	1.61887
P41222	P41222	PTGDS_HUMAN	PTGDS	Prostaglandin-H2 D-isomerase	0.812833	0.995764	22	43	297313	343364	0.865884
P40925	P40925	MDHC_HUMAN	MDH1	Malate dehydrogenase, cytoplasmic	0.605625	0.995764	5	7	126856	243255	0.521494
P37837	P37837	TALDO_HUMAN	TALDO1	Transaldolase	0.370838	0.995764	16	32	132329	144286	0.917127
P37802	P37802	TAGL2_HUMAN	TAGLN2	Transgelin-2	0.252734	0.995764	8	15	72033.9	46456	1.55058
P36980	P36980	FHR2_HUMAN	CFHR2	Complement factor H-related protein 2	0.631239	0.995764	15	29	382946	372875	1.02701
P36955	P36955	PEDF_HUMAN	SERPINF1	Pigment epithelium-derived factor	0.133925	0.995764	30	60	4.01149e+06	3.62086e+06	1.10788
P36871	P36871	PGM1_HUMAN	PGM1	Phosphoglucomutase-1	0.0688631	0.995764	8	18	102997	216297	0.476183
P36222	P36222	CH3L1_HUMAN	CHI3L1	Chitinase-3-like protein 1	0.877963	0.995764	19	41	599257	492176	1.21757
P35908	P35908	K22E_HUMAN	KRT2	Keratin, type II cytoskeletal 2 epidermal	0.0785083	0.995764	30	58	1.04368e+06	1.01995e+06	1.02327
P35858	P35858	ALS_HUMAN	IGFALS	Insulin-like growth factor-binding protein complex acid labile subunit	0.881681	0.995764	29	60	1.06512e+06	984828	1.08153
P35579	P35579	MYH9_HUMAN	MYH9	Myosin-9	0.932756	0.995764	19	36	613105	540600	1.13412
P35542	P35542	SAA4_HUMAN	SAA4	Serum amyloid A-4 protein	0.532889	0.995764	30	60	7.73939e+06	8.13304e+06	0.951599
P35527	P35527	K1C9_HUMAN	KRT9	Keratin, type I cytoskeletal 9	0.516177	0.995764	29	59	1.65761e+06	3.02014e+06	0.548852
P34896	P34896	GLYC_HUMAN	SHMT1	Serine hydroxymethyltransferase, cytosolic	0.0201471	0.995764	4	5	226824	636500	0.35636
P33908	P33908	MA1A1_HUMAN	MAN1A1	Mannosyl-oligosaccharide 1,2-alpha-mannosidase IA	0.176623	0.995764	29	59	290029	263263	1.10167
P33151	P33151	CADH5_HUMAN	CDH5	Cadherin-5	0.115136	0.995764	9	21	118879	249000	0.477425
P32754	P32754	HPPD_HUMAN	HPD	4-hydroxyphenylpyruvate dioxygenase	0.442239	0.995764	8	15	128047	175314	0.73039
P32119	P32119	PRDX2_HUMAN	PRDX2	Peroxiredoxin-2	0.681622	0.995764	30	60	273934	260083	1.05326
P31327	P31327	CPSM_HUMAN	CPS1	Carbamoyl-phosphate synthase [ammonia], mitochondrial	0.434948	0.995764	16	37	390837	568852	0.687063
P31146	P31146	COR1A_HUMAN	CORO1A	Coronin-1A	0.71789	0.995764	9	16	74305.3	58703.5	1.26577
P30740	P30740	ILEU_HUMAN	SERPINB1	Leukocyte elastase inhibitor	0.517473	0.995764	3	4	33861.8	43717.1	0.774565
P30613	P30613	KPYR_HUMAN	PKLR	Pyruvate kinase PKLR	0.684044	0.995764	9	18	788988	410551	1.92178
P30101	P30101	PDIA3_HUMAN	PDIA3	Protein disulfide-isomerase A3	0.889071	0.995764	18	30	153537	167292	0.917775
P30086	P30086	PEBP1_HUMAN	PEBP1	Phosphatidylethanolamine-binding protein 1	0.587777	0.995764	17	23	291898	268764	1.08607
P30046	P30046	DOPD_HUMAN	DDT	D-dopachrome decarboxylase	0.616679	0.995764	3	7	181776	324409	0.56033
P30043	P30043	BLVRB_HUMAN	BLVRB	Flavin reductase (NADPH)	0.837687	0.995764	9	21	82773.6	74820.6	1.10629
P30041	P30041	PRDX6_HUMAN	PRDX6	Peroxiredoxin-6	0.945511	0.995764	18	28	173378	162358	1.06787
P29622	P29622	KAIN_HUMAN	SERPINA4	Kallistatin	0.450317	0.995764	30	60	1.2129e+06	1.11474e+06	1.08806
P29401	P29401	TKT_HUMAN	TKT	Transketolase	0.929664	0.995764	25	41	104339	115551	0.902973
P28838	P28838	AMPL_HUMAN	LAP3	Cytosol aminopeptidase	0.0475282	0.995764	10	16	68877.6	167395	0.411469
P28332	P28332	ADH6_HUMAN	ADH6	Alcohol dehydrogenase 6	0.766624	0.995764	4	12	144506	149674	0.965476
P28066	P28066	PSA5_HUMAN	PSMA5	Proteasome subunit alpha type-5	0.931513	0.995764	15	23	52379	53034.9	0.987632
P27797	P27797	CALR_HUMAN	CALR	Calreticulin	0.0487753	0.995764	10	16	212972	161675	1.31728
P27348	P27348	1433T_HUMAN	YWHAQ	14-3-3 protein theta	0.279185	0.995764	10	18	108780	68422.3	1.58984
P27169	P27169	PON1_HUMAN	PON1	Serum paraoxonase/arylesterase 1	0.172006	0.995764	30	60	2.80641e+06	2.45109e+06	1.14496
P27105	P27105	STOM_HUMAN	STOM	Stomatin	0.668269	0.995764	3	7	152488	181871	0.83844
P26927	P26927	HGFL_HUMAN	MST1	Hepatocyte growth factor-like protein	0.307652	0.995764	27	55	550931	432514	1.27379
P26641	P26641	EF1G_HUMAN	EEF1G	Elongation factor 1-gamma	0.678176	0.995764	3	5	33087.3	36320.3	0.910988
P26038	P26038	MOES_HUMAN	MSN	Moesin	0.98564	0.999659	20	40	157036	158720	0.989391
P26022	P26022	PTX3_HUMAN	PTX3	Pentraxin-related protein PTX3	0.790759	0.995764	9	25	186774	176741	1.05676
P25789	P25789	PSA4_HUMAN	PSMA4	Proteasome subunit alpha type-4	0.340406	0.995764	13	20	66456.1	77830.8	0.853854
P25788	P25788	PSA3_HUMAN	PSMA3	Proteasome subunit alpha type-3	0.707068	0.995764	8	14	75444.3	97300.6	0.775373
P25787	P25787	PSA2_HUMAN	PSMA2	Proteasome subunit alpha type-2	0.493236	0.995764	6	12	109504	154508	0.708726
P25311	P25311	ZA2G_HUMAN	AZGP1	Zinc-alpha-2-glycoprotein	0.396068	0.995764	30	60	3.23112e+06	2.95792e+06	1.09236
P24821	P24821	TENA_HUMAN	TNC	Tenascin	0.211468	0.995764	11	23	49701.1	74284.6	0.669063
P24752	P24752	THIL_HUMAN	ACAT1	Acetyl-CoA acetyltransferase, mitochondrial	0.292859	0.995764	6	16	185930	589463	0.315423
P24298	P24298	ALAT1_HUMAN	GPT	Alanine aminotransferase 1	0.527511	0.995764	3	7	58066.8	75801.9	0.766034
P24158	P24158	PRTN3_HUMAN	PRTN3	Myeloblastin	0.922588	0.995764	23	42	158858	165137	0.961975
P23528	P23528	COF1_HUMAN	CFL1	Cofilin-1	0.925998	0.995764	19	37	766891	627080	1.22296
P23526	P23526	SAHH_HUMAN	AHCY	Adenosylhomocysteinase	0.372969	0.995764	3	8	101035	169792	0.595053
P23381	P23381	SYWC_HUMAN	WARS1	Tryptophan--tRNA ligase, cytoplasmic	0.210087	0.995764	15	19	54029.6	67579.5	0.799497
P23284	P23284	PPIB_HUMAN	PPIB	Peptidyl-prolyl cis-trans isomerase B	0.13331	0.995764	5	12	88326.8	54300	1.62664
P23142	P23142	FBLN1_HUMAN	FBLN1	Fibulin-1	0.878106	0.995764	30	60	896452	891872	1.00514
P23141	P23141	EST1_HUMAN	CES1	Liver carboxylesterase 1	0.527511	0.995764	10	9	328995	292051	1.1265
P23083	P23083	HV102_HUMAN	IGHV1-2	Immunoglobulin heavy variable 1-2	0.9719	0.995764	28	47	634662	596024	1.06482
P22891	P22891	PROZ_HUMAN	PROZ	Vitamin K-dependent protein Z	0.824644	0.995764	23	48	449831	360775	1.24685
P22792	P22792	CPN2_HUMAN	CPN2	Carboxypeptidase N subunit 2	0.38453	0.995764	30	60	3.37847e+06	3.13998e+06	1.07595
P22692	P22692	IBP4_HUMAN	IGFBP4	Insulin-like growth factor-binding protein 4	0.164626	0.995764	3	8	288553	205620	1.40333
P22352	P22352	GPX3_HUMAN	GPX3	Glutathione peroxidase 3	0.859535	0.995764	30	60	786109	773696	1.01604
P21549	P21549	AGT1_HUMAN	AGXT	Alanine--glyoxylate aminotransferase	0.633613	0.995764	16	36	332113	449660	0.738588
P21399	P21399	ACOHC_HUMAN	ACO1	Cytoplasmic aconitate hydratase	0.894558	0.995764	8	9	182465	180777	1.00934
P21333	P21333	FLNA_HUMAN	FLNA	Filamin-A	0.738781	0.995764	25	41	460905	401406	1.14823
P20851	P20851	C4BPB_HUMAN	C4BPB	C4b-binding protein beta chain	0.0484331	0.995764	28	57	382947	309545	1.23713
P20742	P20742	PZP_HUMAN	PZP	Pregnancy zone protein	0.406065	0.995764	22	55	1.3703e+06	1.11501e+06	1.22895
P19971	P19971	TYPH_HUMAN	TYMP	Thymidine phosphorylase	0.0813478	0.995764	13	23	31995	63765.8	0.501759
P19827	P19827	ITIH1_HUMAN	ITIH1	Inter-alpha-trypsin inhibitor heavy chain H1	0.791216	0.995764	30	60	8.54833e+06	8.64264e+06	0.989088
P19823	P19823	ITIH2_HUMAN	ITIH2	Inter-alpha-trypsin inhibitor heavy chain H2	0.415084	0.995764	30	60	1.09826e+07	1.19492e+07	0.919112
P19652	P19652	A1AG2_HUMAN	ORM2	Alpha-1-acid glycoprotein 2	0.141923	0.995764	30	60	4.48299e+06	3.84363e+06	1.16634
P19320	P19320	VCAM1_HUMAN	VCAM1	Vascular cell adhesion protein 1	0.160857	0.995764	26	51	226756	205950	1.10103
P18428	P18428	LBP_HUMAN	LBP	Lipopolysaccharide-binding protein	0.355436	0.995764	30	60	2.60735e+06	2.45683e+06	1.06126
P18206	P18206	VINC_HUMAN	VCL	Vinculin	0.394513	0.995764	23	37	183919	151537	1.21369
P18065	P18065	IBP2_HUMAN	IGFBP2	Insulin-like growth factor-binding protein 2	0.24459	0.995764	28	55	327747	237136	1.38211
P17936	P17936	IBP3_HUMAN	IGFBP3	Insulin-like growth factor-binding protein 3	0.709403	0.995764	26	53	647033	603575	1.072
P17174	P17174	AATC_HUMAN	GOT1	Aspartate aminotransferase, cytoplasmic	0.621669	0.995764	15	28	292767	530858	0.551498
P16930	P16930	FAAA_HUMAN	FAH	Fumarylacetoacetase	0.582129	0.995764	11	21	160346	178326	0.899177
P16152	P16152	CBR1_HUMAN	CBR1	Carbonyl reductase [NADPH] 1	0.428284	0.995764	4	6	113001	194949	0.579642
P15814	P15814	IGLL1_HUMAN	IGLL1	Immunoglobulin lambda-like polypeptide 1	0.767623	0.995764	30	60	8.44308e+07	7.45748e+07	1.13216
P15259	P15259	PGAM2_HUMAN	PGAM2	Phosphoglycerate mutase 2	0.619833	0.995764	6	18	200020	303069	0.659982
P15169	P15169	CBPN_HUMAN	CPN1	Carboxypeptidase N catalytic chain	0.693886	0.995764	30	60	2.995e+06	2.84282e+06	1.05353
P14649	P14649	MYL6B_HUMAN	MYL6B	Myosin light chain 6B	0.506347	0.995764	8	15	113260	79753.2	1.42014
P14625	P14625	ENPL_HUMAN	HSP90B1	Endoplasmin	0.523414	0.995764	23	35	165545	161505	1.02502
P14618	P14618	KPYM_HUMAN	PKM	Pyruvate kinase PKM	0.990344	0.999659	3	9	34078.3	33047	1.03121
P14550	P14550	AK1A1_HUMAN	AKR1A1	Aldo-keto reductase family 1 member A1	0.494076	0.995764	4	9	127826	203276	0.628829
P14151	P14151	LYAM1_HUMAN	SELL	L-selectin	0.142735	0.995764	25	51	356957	414565	0.861038
P13929	P13929	ENOB_HUMAN	ENO3	Beta-enolase	0.677912	0.995764	4	12	122658	170011	0.721468
P13796	P13796	PLSL_HUMAN	LCP1	Plastin-2	0.642911	0.995764	30	60	3.09351e+06	3.18647e+06	0.970824
P13671	P13671	CO6_HUMAN	C6	Complement component C6	0.881364	0.995764	30	60	2.56992e+06	2.57299e+06	0.998808
P13645	P13645	K1C10_HUMAN	KRT10	Keratin, type I cytoskeletal 10	0.138162	0.995764	28	57	875111	926470	0.944565
P13639	P13639	EF2_HUMAN	EEF2	Elongation factor 2	0.848977	0.995764	4	7	88822.4	136018	0.653019
P13473	P13473	LAMP2_HUMAN	LAMP2	Lysosome-associated membrane glycoprotein 2	0.0664991	0.995764	17	31	270255	205121	1.31754
P13224	P13224	GP1BB_HUMAN	GP1BB	Platelet glycoprotein Ib beta chain	0.137523	0.995764	6	5	390695	196239	1.99091
P12955	P12955	PEPD_HUMAN	PEPD	Xaa-Pro dipeptidase	0.700523	0.995764	21	43	93647.8	95345.1	0.982199
P12814	P12814	ACTN1_HUMAN	ACTN1	Alpha-actinin-1	0.899067	0.995764	14	32	191855	151552	1.26594
P12259	P12259	FA5_HUMAN	F5	Coagulation factor V	0.098106	0.995764	30	60	778567	699278	1.11339
P12109	P12109	CO6A1_HUMAN	COL6A1	Collagen alpha-1(VI) chain	0.335906	0.995764	9	20	127050	59577.7	2.13251
P11586	P11586	C1TC_HUMAN	MTHFD1	C-1-tetrahydrofolate synthase, cytoplasmic	0.00591668	0.995764	3	10	83338.5	233055	0.357591
P11226	P11226	MBL2_HUMAN	MBL2	Mannose-binding protein C	0.595756	0.995764	25	53	357003	339124	1.05272
P11142	P11142	HSP7C_HUMAN	HSPA8	Heat shock cognate 71 kDa protein	0.67724	0.995764	19	38	216321	218593	0.989606
P11021	P11021	BIP_HUMAN	HSPA5	Endoplasmic reticulum chaperone BiP	0.932386	0.995764	29	50	234800	230148	1.02022
P10909	P10909	CLUS_HUMAN	CLU	Clusterin	0.732771	0.995764	30	60	8.32528e+06	8.14522e+06	1.02211
P10809	P10809	CH60_HUMAN	HSPD1	60 kDa heat shock protein, mitochondrial	0.0370499	0.995764	6	4	23920.3	66798.3	0.358098
P10768	P10768	ESTD_HUMAN	ESD	S-formylglutathione hydrolase	0.843317	0.995764	8	14	479045	484864	0.987998
P10643	P10643	CO7_HUMAN	C7	Complement component C7	0.939849	0.995764	30	60	2.23119e+06	2.2745e+06	0.980958
P10451	P10451	OSTP_HUMAN	SPP1	Osteopontin	0.709983	0.995764	4	4	161782	382182	0.423311
P10412	P10412	H14_HUMAN	H1-4	Histone H1.4	0.558961	0.995764	8	12	147742	193267	0.764443
P0DP01	P0DP01	HV108_HUMAN	IGHV1-8	Immunoglobulin heavy variable 1-8	0.54428	0.995764	18	22	672458	421818	1.59419
P0DOY3	P0DOY3	IGLC3_HUMAN	IGLC3	Immunoglobulin lambda constant 3	0.999659	0.999659	30	60	1.43167e+08	1.32383e+08	1.08146
P0DOX8	P0DOX8	IGL1_HUMAN		Immunoglobulin lambda-1 light chain	0.446124	0.995764	30	60	4.43474e+07	4.64956e+07	0.953799
P0DOX7	P0DOX7	IGK_HUMAN		Immunoglobulin kappa light chain	0.488279	0.995764	30	60	7.78618e+07	6.80536e+07	1.14413
P0DOX6	P0DOX6	IGM_HUMAN		Immunoglobulin mu heavy chain	0.789443	0.995764	30	59	4.7946e+06	4.91297e+06	0.975906
P0DOX5	P0DOX5	IGG1_HUMAN		Immunoglobulin gamma-1 heavy chain	0.277278	0.995764	30	60	6.58021e+08	6.04983e+08	1.08767
P0DOX4	P0DOX4	IGE_HUMAN		Immunoglobulin epsilon heavy chain	0.120096	0.995764	25	54	807390	1.01751e+06	0.793498
P0DOX3	P0DOX3	IGD_HUMAN		Immunoglobulin delta heavy chain	0.467754	0.995764	30	60	1.31405e+06	1.11702e+06	1.17639
P0DOX2	P0DOX2	IGA2_HUMAN		Immunoglobulin alpha-2 heavy chain	0.64403	0.995764	30	60	6.82945e+06	7.05868e+06	0.967524
P0DMV8	P0DMV8	HS71A_HUMAN	HSPA1A	Heat shock 70 kDa protein 1A	0.526802	0.995764	8	16	337810	380211	0.888479
P0DJI9	P0DJI9	SAA2_HUMAN	SAA2	Serum amyloid A-2 protein	0.286085	0.995764	30	60	3.85062e+07	3.40279e+07	1.13161
P0DJI8	P0DJI8	SAA1_HUMAN	SAA1	Serum amyloid A-1 protein	0.584666	0.995764	30	60	5.93365e+07	5.1767e+07	1.14622
P0C0S8	P0C0S8	H2A1_HUMAN	H2AC17	Histone H2A type 1	0.635604	0.995764	27	45	971472	1.21966e+06	0.796508
P0C0L5	P0C0L5	CO4B_HUMAN	C4B_2	Complement C4-B	0.532415	0.995764	30	60	2.27147e+07	2.42819e+07	0.935458
P0C0L4	P0C0L4	CO4A_HUMAN	C4A	Complement C4-A	0.771175	0.995764	30	60	2.33254e+06	2.30975e+06	1.00987
P09871	P09871	C1S_HUMAN	C1S	Complement C1s subcomponent	0.609842	0.995764	30	60	7.26045e+06	7.06417e+06	1.02778
P09467	P09467	F16P1_HUMAN	FBP1	Fructose-1,6-bisphosphatase 1	0.161752	0.995764	6	12	247897	483535	0.512677
P09417	P09417	DHPR_HUMAN	QDPR	Dihydropteridine reductase	0.223052	0.995764	3	4	263536	420137	0.627263
P09211	P09211	GSTP1_HUMAN	GSTP1	Glutathione S-transferase P	0.285219	0.995764	3	5	22830.9	43493.2	0.524932
P08833	P08833	IBP1_HUMAN	IGFBP1	Insulin-like growth factor-binding protein 1	0.610969	0.995764	12	17	152036	147387	1.03154
P08697	P08697	A2AP_HUMAN	SERPINF2	Alpha-2-antiplasmin	0.415754	0.995764	30	60	5.6768e+06	5.41559e+06	1.04823
P08670	P08670	VIME_HUMAN	VIM	Vimentin	0.448436	0.995764	3	3	84202.6	102436	0.822001
P08637	P08637	FCG3A_HUMAN	FCGR3A	Low affinity immunoglobulin gamma Fc region receptor III-A	0.953964	0.995764	29	58	269798	260279	1.03657
P08603	P08603	CFAH_HUMAN	CFH	Complement factor H	0.130511	0.995764	30	60	7.32174e+06	7.79673e+06	0.939078
P08571	P08571	CD14_HUMAN	CD14	Monocyte differentiation antigen CD14	0.84873	0.995764	30	60	591708	550190	1.07546
P08519	P08519	APOA_HUMAN	LPA	Apolipoprotein(a)	0.70985	0.995764	29	55	468337	483859	0.967919
P08514	P08514	ITA2B_HUMAN	ITGA2B	Integrin alpha-IIb	0.277164	0.995764	16	34	332037	365486	0.908479
P08319	P08319	ADH4_HUMAN	ADH4	All-trans-retinol dehydrogenase [NAD(+)] ADH4	0.715035	0.995764	9	15	264146	350872	0.752827
P08294	P08294	SODE_HUMAN	SOD3	Extracellular superoxide dismutase [Cu-Zn]	0.957263	0.995764	24	44	139541	149008	0.936464
P08263	P08263	GSTA1_HUMAN	GSTA1	Glutathione S-transferase A1	0.0809489	0.995764	12	25	279645	644083	0.434175
P08253	P08253	MMP2_HUMAN	MMP2	72 kDa type IV collagenase	0.629421	0.995764	5	10	262296	198657	1.32035
P08238	P08238	HS90B_HUMAN	HSP90AB1	Heat shock protein HSP 90-beta	0.951147	0.995764	16	27	68813.9	102758	0.669668
P08185	P08185	CBG_HUMAN	SERPINA6	Corticosteroid-binding globulin	0.959052	0.995764	30	60	1.71667e+06	1.70872e+06	1.00466
P08123	P08123	CO1A2_HUMAN	COL1A2	Collagen alpha-2(I) chain	0.527246	0.995764	7	12	167827	94548.7	1.77504
P07996	P07996	TSP1_HUMAN	THBS1	Thrombospondin-1	0.821377	0.995764	30	56	640194	528075	1.21232
P07900	P07900	HS90A_HUMAN	HSP90AA1	Heat shock protein HSP 90-alpha	0.196451	0.995764	26	44	352202	253759	1.38794
P07737	P07737	PROF1_HUMAN	PFN1	Profilin-1	0.848104	0.995764	18	36	228880	239909	0.954029
P07478	P07478	TRY2_HUMAN	PRSS2	Trypsin-2	0.68106	0.995764	10	23	251834	232247	1.08434
P07451	P07451	CAH3_HUMAN	CA3	Carbonic anhydrase 3	0.910853	0.995764	5	15	344483	425055	0.810443
P07437	P07437	TBB5_HUMAN	TUBB	Tubulin beta chain	0.959952	0.995764	12	27	219493	235238	0.933067
P07360	P07360	CO8G_HUMAN	C8G	Complement component C8 gamma chain	0.489356	0.995764	30	60	2.8456e+06	2.69267e+06	1.0568
P07359	P07359	GP1BA_HUMAN	GP1BA	Platelet glycoprotein Ib alpha chain	0.0788232	0.995764	30	59	441523	359510	1.22812
P07358	P07358	CO8B_HUMAN	C8B	Complement component C8 beta chain	0.844579	0.995764	30	60	1.37167e+06	1.33774e+06	1.02537
P07357	P07357	CO8A_HUMAN	C8A	Complement component C8 alpha chain	0.891893	0.995764	30	60	2.21866e+06	2.21417e+06	1.00203
P07339	P07339	CATD_HUMAN	CTSD	Cathepsin D	0.371095	0.995764	23	44	155201	134245	1.15611
P07327	P07327	ADH1A_HUMAN	ADH1A	Alcohol dehydrogenase 1A	0.114807	0.995764	5	6	151057	357407	0.422647
P07237	P07237	PDIA1_HUMAN	P4HB	Protein disulfide-isomerase	0.500082	0.995764	15	28	77966.3	78947.2	0.987576
P07225	P07225	PROS_HUMAN	PROS1	Vitamin K-dependent protein S	0.200009	0.995764	30	60	4.14257e+06	4.37208e+06	0.947505
P07195	P07195	LDHB_HUMAN	LDHB	L-lactate dehydrogenase B chain	0.563244	0.995764	30	56	214453	191490	1.11992
P07148	P07148	FABPL_HUMAN	FABP1	Fatty acid-binding protein, liver	0.047556	0.995764	4	9	326086	2.04405e+06	0.159529
P06744	P06744	G6PI_HUMAN	GPI	Glucose-6-phosphate isomerase	0.4626	0.995764	10	16	203403	162428	1.25226
P06737	P06737	PYGL_HUMAN	PYGL	Glycogen phosphorylase, liver form	0.00970332	0.995764	10	17	107044	251859	0.425017
P06733	P06733	ENOA_HUMAN	ENO1	Alpha-enolase	0.935777	0.995764	16	33	413811	482251	0.858081
P06727	P06727	APOA4_HUMAN	APOA4	Apolipoprotein A-IV	0.242291	0.995764	30	60	6.48871e+06	4.61255e+06	1.40675
P06702	P06702	S10A9_HUMAN	S100A9	Protein S100-A9	0.120761	0.995764	30	60	735395	571138	1.28759
P06681	P06681	CO2_HUMAN	C2	Complement C2	0.727774	0.995764	30	60	1.78734e+06	1.71473e+06	1.04234
P06396	P06396	GELS_HUMAN	GSN	Gelsolin	0.995456	0.999659	30	60	3.48468e+06	3.46932e+06	1.00443
P06331	P06331	HV434_HUMAN	IGHV4-34	Immunoglobulin heavy variable 4-34	0.0952224	0.995764	18	24	350716	628193	0.558294
P06312	P06312	KV401_HUMAN	IGKV4-1	Immunoglobulin kappa variable 4-1	0.507975	0.995764	30	59	1.05739e+07	1.08516e+07	0.974412
P06310	P06310	KV230_HUMAN	IGKV2-30	Immunoglobulin kappa variable 2-30	0.563707	0.995764	30	60	925489	957803	0.966262
P06276	P06276	CHLE_HUMAN	BCHE	Cholinesterase	0.345992	0.995764	17	35	288448	263575	1.09437
P05546	P05546	HEP2_HUMAN	SERPIND1	Heparin cofactor 2	0.530627	0.995764	30	60	8.71135e+06	9.16376e+06	0.95063
P05543	P05543	THBG_HUMAN	SERPINA7	Thyroxine-binding globulin	0.15514	0.995764	30	60	1.49723e+06	1.34707e+06	1.11147
P05452	P05452	TETN_HUMAN	CLEC3B	Tetranectin	0.874733	0.995764	25	48	217177	219988	0.987221
P05451	P05451	REG1A_HUMAN	REG1A	Lithostathine-1-alpha	0.273377	0.995764	5	16	113673	58017.6	1.95929
P05362	P05362	ICAM1_HUMAN	ICAM1	Intercellular adhesion molecule 1	0.576218	0.995764	16	33	121588	127742	0.951828
P05164	P05164	PERM_HUMAN	MPO	Myeloperoxidase	0.903248	0.995764	7	9	84090.7	97160.9	0.865478
P05160	P05160	F13B_HUMAN	F13B	Coagulation factor XIII B chain	0.788483	0.995764	30	60	222335	233611	0.951733
P05156	P05156	CFAI_HUMAN	CFI	Complement factor I	0.812533	0.995764	30	60	1.71998e+06	1.69743e+06	1.01329
P05155	P05155	IC1_HUMAN	SERPING1	Plasma protease C1 inhibitor	0.548703	0.995764	30	60	4.07808e+07	3.97769e+07	1.02524
P05154	P05154	IPSP_HUMAN	SERPINA5	Plasma serine protease inhibitor	0.0863582	0.995764	30	59	499488	391766	1.27497
P05121	P05121	PAI1_HUMAN	SERPINE1	Plasminogen activator inhibitor 1	0.378435	0.995764	4	7	36599	47057.2	0.777757
P05109	P05109	S10A8_HUMAN	S100A8	Protein S100-A8	0.16505	0.995764	30	59	882374	671642	1.31376
P05106	P05106	ITB3_HUMAN	ITGB3	Integrin beta-3	0.607571	0.995764	4	13	74351.9	62861.3	1.18279
P05091	P05091	ALDH2_HUMAN	ALDH2	Aldehyde dehydrogenase, mitochondrial	0.344202	0.995764	4	11	526613	350326	1.50321
P05090	P05090	APOD_HUMAN	APOD	Apolipoprotein D	0.849144	0.995764	30	60	3.61016e+06	3.92484e+06	0.919824
P05089	P05089	ARGI1_HUMAN	ARG1	Arginase-1	0.0557409	0.995764	4	4	39172.7	558458	0.0701444
P05062	P05062	ALDOB_HUMAN	ALDOB	Fructose-bisphosphate aldolase B	0.509953	0.995764	22	45	603691	795249	0.759122
P04430	P04430	KV116_HUMAN	IGKV1-16	Immunoglobulin kappa variable 1-16	0.967175	0.995764	28	59	448468	438646	1.02239
P04424	P04424	ARLY_HUMAN	ASL	Argininosuccinate lyase	0.470919	0.995764	10	12	264023	337744	0.781725
P04406	P04406	G3P_HUMAN	GAPDH	Glyceraldehyde-3-phosphate dehydrogenase	0.930785	0.995764	22	42	436306	697317	0.625693
P04278	P04278	SHBG_HUMAN	SHBG	Sex hormone-binding globulin	0.874168	0.995764	28	52	265751	218240	1.2177
P04275	P04275	VWF_HUMAN	VWF	von Willebrand factor	0.651275	0.995764	30	60	1.67678e+06	1.73066e+06	0.968867
P04264	P04264	K2C1_HUMAN	KRT1	Keratin, type II cytoskeletal 1	0.147056	0.995764	30	60	2.83682e+06	5.94985e+06	0.476788
P04217	P04217	A1BG_HUMAN	A1BG	Alpha-1B-glycoprotein	0.619343	0.995764	30	60	2.79373e+07	2.73678e+07	1.02081
P04211	P04211	LV743_HUMAN	IGLV7-43	Immunoglobulin lambda variable 7-43	0.523205	0.995764	30	60	6.58816e+06	7.223e+06	0.912109
P04196	P04196	HRG_HUMAN	HRG	Histidine-rich glycoprotein	0.727401	0.995764	30	60	4.42154e+06	4.57134e+06	0.96723
P04180	P04180	LCAT_HUMAN	LCAT	Phosphatidylcholine-sterol acyltransferase	0.558354	0.995764	29	60	311969	327280	0.953217
P04179	P04179	SODM_HUMAN	SOD2	Superoxide dismutase [Mn], mitochondrial	0.522727	0.995764	22	37	131891	175804	0.750217
P04114	P04114	APOB_HUMAN	APOB	Apolipoprotein B-100	0.574025	0.995764	30	60	1.96041e+07	1.93364e+07	1.01384
P04075	P04075	ALDOA_HUMAN	ALDOA	Fructose-bisphosphate aldolase A	0.901543	0.995764	25	47	262995	263862	0.996717
P04070	P04070	PROC_HUMAN	PROC	Vitamin K-dependent protein C	0.635165	0.995764	29	57	238039	248745	0.956962
P04040	P04040	CATA_HUMAN	CAT	Catalase	0.783353	0.995764	25	52	176968	162624	1.0882
P04004	P04004	VTNC_HUMAN	VTN	Vitronectin	0.964577	0.995764	30	60	2.80447e+07	2.86074e+07	0.98033
P04003	P04003	C4BPA_HUMAN	C4BPA	C4b-binding protein alpha chain	0.131364	0.995764	30	60	5.28745e+06	5.8028e+06	0.911189
P03952	P03952	KLKB1_HUMAN	KLKB1	Plasma kallikrein	0.760976	0.995764	30	60	1.99602e+06	2.04998e+06	0.973678
P03951	P03951	FA11_HUMAN	F11	Coagulation factor XI	0.843172	0.995764	30	60	524188	530331	0.988416
P03950	P03950	ANGI_HUMAN	ANG	Angiogenin	0.474731	0.995764	4	8	112592	97701.2	1.15241
P02792	P02792	FRIL_HUMAN	FTL	Ferritin light chain	0.778743	0.995764	11	19	146877	616188	0.238365
P02790	P02790	HEMO_HUMAN	HPX	Hemopexin	0.289231	0.995764	30	60	5.20452e+07	5.55814e+07	0.936378
P02787	P02787	TRFE_HUMAN	TF	Serotransferrin	0.605614	0.995764	30	60	6.01527e+07	6.23148e+07	0.965304
P02786	P02786	TFR1_HUMAN	TFRC	Transferrin receptor protein 1	0.183781	0.995764	30	56	214134	241593	0.886342
P02776	P02776	PLF4_HUMAN	PF4	Platelet factor 4	0.385596	0.995764	28	52	836684	565772	1.47884
P02775	P02775	CXCL7_HUMAN	PPBP	Platelet basic protein	0.860228	0.995764	30	54	1.09553e+06	892842	1.22701
P02774	P02774	VTDB_HUMAN	GC	Vitamin D-binding protein	0.686935	0.995764	30	60	2.41809e+07	2.36691e+07	1.02162
P02768	P02768	ALBU_HUMAN	ALB	Albumin	0.341046	0.995764	30	60	2.12144e+09	1.99611e+09	1.06279
P02766	P02766	TTHY_HUMAN	TTR	Transthyretin	0.728627	0.995764	30	60	1.43192e+07	1.48095e+07	0.966889
P02765	P02765	FETUA_HUMAN	AHSG	Alpha-2-HS-glycoprotein	0.943944	0.995764	30	60	1.01292e+07	1.00018e+07	1.01274
P02763	P02763	A1AG1_HUMAN	ORM1	Alpha-1-acid glycoprotein 1	0.0587652	0.995764	30	60	1.99102e+07	1.48813e+07	1.33794
P02760	P02760	AMBP_HUMAN	AMBP	Protein AMBP	0.967815	0.995764	30	60	4.18036e+06	4.13856e+06	1.0101
P02753	P02753	RET4_HUMAN	RBP4	Retinol-binding protein 4	0.980207	0.999659	30	60	2.49399e+06	2.49582e+06	0.999266
P02751	P02751	FINC_HUMAN	FN1	Fibronectin	0.786975	0.995764	30	60	1.30921e+07	1.14295e+07	1.14547
P02750	P02750	A2GL_HUMAN	LRG1	Leucine-rich alpha-2-glycoprotein	0.777348	0.995764	30	60	1.4614e+07	1.37334e+07	1.06412
P02749	P02749	APOH_HUMAN	APOH	Beta-2-glycoprotein 1	0.716264	0.995764	30	60	4.80547e+06	4.54904e+06	1.05637
P02748	P02748	CO9_HUMAN	C9	Complement component C9	0.713659	0.995764	30	60	1.04502e+07	1.06277e+07	0.983301
P02747	P02747	C1QC_HUMAN	C1QC	Complement C1q subcomponent subunit C	0.515259	0.995764	30	60	1.05233e+07	1.0614e+07	0.99145
P02746	P02746	C1QB_HUMAN	C1QB	Complement C1q subcomponent subunit B	0.502601	0.995764	30	60	9.77204e+06	9.8181e+06	0.995309
P02745	P02745	C1QA_HUMAN	C1QA	Complement C1q subcomponent subunit A	0.298531	0.995764	30	60	5.64371e+06	5.86163e+06	0.962823
P02743	P02743	SAMP_HUMAN	APCS	Serum amyloid P-component	0.665192	0.995764	30	60	8.18134e+06	7.53583e+06	1.08566
P02741	P02741	CRP_HUMAN	CRP	C-reactive protein	0.98357	0.999659	30	60	2.58294e+07	2.63473e+07	0.980345
P02679	P02679	FIBG_HUMAN	FGG	Fibrinogen gamma chain	0.726826	0.995764	30	60	1.19769e+08	1.18365e+08	1.01186
P02675	P02675	FIBB_HUMAN	FGB	Fibrinogen beta chain	0.867711	0.995764	30	60	2.31122e+08	2.3066e+08	1.002
P02671	P02671	FIBA_HUMAN	FGA	Fibrinogen alpha chain	0.821338	0.995764	30	60	2.62687e+08	2.4592e+08	1.06818
P02656	P02656	APOC3_HUMAN	APOC3	Apolipoprotein C-III	0.50422	0.995764	30	60	8.65343e+06	1.01231e+07	0.854821
P02655	P02655	APOC2_HUMAN	APOC2	Apolipoprotein C-II	0.92684	0.995764	30	60	2.54189e+06	2.48538e+06	1.02274
P02654	P02654	APOC1_HUMAN	APOC1	Apolipoprotein C-I	0.575044	0.995764	30	60	4.71392e+06	5.30987e+06	0.887766
P02652	P02652	APOA2_HUMAN	APOA2	Apolipoprotein A-II	0.50505	0.995764	30	60	1.5987e+07	1.50831e+07	1.05993
P02649	P02649	APOE_HUMAN	APOE	Apolipoprotein E	0.791434	0.995764	30	60	2.03237e+07	2.13019e+07	0.954082
P02647	P02647	APOA1_HUMAN	APOA1	Apolipoprotein A-I	0.346365	0.995764	30	60	1.36721e+08	1.25775e+08	1.08703
P02538	P02538	K2C6A_HUMAN	KRT6A	Keratin, type II cytoskeletal 6A	0.864603	0.995764	6	21	152350	660144	0.230782
P02452	P02452	CO1A1_HUMAN	COL1A1	Collagen alpha-1(I) chain	0.436758	0.995764	13	18	726691	690291	1.05273
P02144	P02144	MYG_HUMAN	MB	Myoglobin	0.626536	0.995764	19	39	273436	365206	0.748716
P02042	P02042	HBD_HUMAN	HBD	Hemoglobin subunit delta	0.578112	0.995764	28	55	1.39926e+06	1.28057e+06	1.09268
P01876	P01876	IGHA1_HUMAN	IGHA1	Immunoglobulin heavy constant alpha 1	0.466592	0.995764	30	60	2.33678e+08	2.58252e+08	0.904845
P01871	P01871	IGHM_HUMAN	IGHM	Immunoglobulin heavy constant mu	0.314027	0.995764	30	60	9.50455e+07	7.61403e+07	1.24829
P01861	P01861	IGHG4_HUMAN	IGHG4	Immunoglobulin heavy constant gamma 4	0.620767	0.995764	30	60	4.56882e+07	4.43399e+07	1.03041
P01860	P01860	IGHG3_HUMAN	IGHG3	Immunoglobulin heavy constant gamma 3	0.878537	0.995764	30	60	7.83048e+06	7.30782e+06	1.07152
P01859	P01859	IGHG2_HUMAN	IGHG2	Immunoglobulin heavy constant gamma 2	0.341978	0.995764	30	60	4.05483e+08	3.7292e+08	1.08732
P01834	P01834	IGKC_HUMAN	IGKC	Immunoglobulin kappa constant	0.74641	0.995764	30	60	2.44434e+08	2.44343e+08	1.00037
P01833	P01833	PIGR_HUMAN	PIGR	Polymeric immunoglobulin receptor	0.422566	0.995764	20	33	226210	262505	0.861737
P01824	P01824	HV439_HUMAN	IGHV4-39	Immunoglobulin heavy variable 4-39	0.777594	0.995764	30	60	3.97913e+06	3.15268e+06	1.26214
P01782	P01782	HV309_HUMAN	IGHV3-9	Immunoglobulin heavy variable 3-9	0.408654	0.995764	21	31	325629	230155	1.41482
P01780	P01780	HV307_HUMAN	IGHV3-7	Immunoglobulin heavy variable 3-7	0.905446	0.995764	30	60	3.7025e+06	3.80812e+06	0.972263
P01768	P01768	HV330_HUMAN	IGHV3-30	Immunoglobulin heavy variable 3-30	0.959127	0.995764	15	24	312155	314993	0.99099
P01764	P01764	HV323_HUMAN	IGHV3-23	Immunoglobulin heavy variable 3-23	0.615881	0.995764	30	59	789539	625437	1.26238
P01743	P01743	HV146_HUMAN	IGHV1-46	Immunoglobulin heavy variable 1-46	0.26804	0.995764	17	35	741316	684387	1.08318
P01742	P01742	HV169_HUMAN	IGHV1-69	Immunoglobulin heavy variable 1-69	0.291629	0.995764	27	57	673954	547586	1.23077
P01721	P01721	LV657_HUMAN	IGLV6-57	Immunoglobulin lambda variable 6-57	0.295345	0.995764	15	26	245148	200438	1.22306
P01718	P01718	LV327_HUMAN	IGLV3-27	Immunoglobulin lambda variable 3-27	0.874258	0.995764	30	60	2.17128e+06	2.04096e+06	1.06386
P01717	P01717	LV325_HUMAN	IGLV3-25	Immunoglobulin lambda variable 3-25	0.0108878	0.995764	12	20	668264	289411	2.30905
P01714	P01714	LV319_HUMAN	IGLV3-19	Immunoglobulin lambda variable 3-19	0.733116	0.995764	22	40	353437	351473	1.00559
P01709	P01709	LV208_HUMAN	IGLV2-8	Immunoglobulin lambda variable 2-8	0.166002	0.995764	30	60	1.97175e+06	1.7353e+06	1.13626
P01706	P01706	LV211_HUMAN	IGLV2-11	Immunoglobulin lambda variable 2-11	0.939657	0.995764	19	48	508178	1.0812e+06	0.470011
P01705	P01705	LV223_HUMAN	IGLV2-23	Immunoglobulin lambda variable 2-23	0.546224	0.995764	8	22	372450	407741	0.913448
P01704	P01704	LV214_HUMAN	IGLV2-14	Immunoglobulin lambda variable 2-14	0.0697026	0.995764	24	47	1.88618e+06	2.75481e+06	0.684688
P01703	P01703	LV140_HUMAN	IGLV1-40	Immunoglobulin lambda variable 1-40	0.85289	0.995764	30	60	1.95951e+06	1.94798e+06	1.00592
P01701	P01701	LV151_HUMAN	IGLV1-51	Immunoglobulin lambda variable 1-51	0.191919	0.995764	30	60	2.56658e+06	2.22281e+06	1.15465
P01700	P01700	LV147_HUMAN	IGLV1-47	Immunoglobulin lambda variable 1-47	0.926257	0.995764	30	60	4.02851e+06	3.64117e+06	1.10638
P01699	P01699	LV144_HUMAN	IGLV1-44	Immunoglobulin lambda variable 1-44	0.418762	0.995764	4	15	6.47019e+06	485207	13.3349
P01619	P01619	KV320_HUMAN	IGKV3-20	Immunoglobulin kappa variable 3-20	0.995106	0.999659	30	60	5.05037e+07	4.83148e+07	1.0453
P01602	P01602	KV105_HUMAN	IGKV1-5	Immunoglobulin kappa variable 1-5	0.36949	0.995764	24	53	661945	598383	1.10622
P01601	P01601	KVD16_HUMAN	IGKV1D-16	Immunoglobulin kappa variable 1D-16	0.682462	0.995764	26	57	415463	430204	0.965734
P01599	P01599	KV117_HUMAN	IGKV1-17	Immunoglobulin kappa variable 1-17	0.465109	0.995764	30	60	1.31139e+06	1.38003e+06	0.95026
P01597	P01597	KV139_HUMAN	IGKV1-39	Immunoglobulin kappa variable 1-39	0.849263	0.995764	30	60	4.66042e+06	4.38559e+06	1.06266
P01593	P01593	KVD33_HUMAN	IGKV1D-33	Immunoglobulin kappa variable 1D-33	0.704944	0.995764	30	60	4.04835e+06	3.96851e+06	1.02012
P01591	P01591	IGJ_HUMAN	JCHAIN	Immunoglobulin J chain	0.470177	0.995764	30	60	8.25863e+06	6.53434e+06	1.26388
P01042	P01042	KNG1_HUMAN	KNG1	Kininogen-1	0.666144	0.995764	30	60	1.06236e+07	1.03602e+07	1.02543
P01034	P01034	CYTC_HUMAN	CST3	Cystatin-C	0.50192	0.995764	29	60	430388	409918	1.04994
P01031	P01031	CO5_HUMAN	C5	Complement C5	0.619349	0.995764	30	60	7.63383e+06	7.49124e+06	1.01904
P01024	P01024	CO3_HUMAN	C3	Complement C3	0.668527	0.995764	30	60	8.76017e+07	9.00939e+07	0.972338
P01023	P01023	A2MG_HUMAN	A2M	Alpha-2-macroglobulin	0.895342	0.995764	30	60	7.22461e+07	7.19554e+07	1.00404
P01019	P01019	ANGT_HUMAN	AGT	Angiotensinogen	0.0092014	0.995764	30	60	1.05426e+07	7.62892e+06	1.38193
P01011	P01011	AACT_HUMAN	SERPINA3	Alpha-1-antichymotrypsin	0.255137	0.995764	30	60	9.74854e+07	8.99228e+07	1.0841
P01009	P01009	A1AT_HUMAN	SERPINA1	Alpha-1-antitrypsin	0.291307	0.995764	30	60	4.30342e+08	4.04051e+08	1.06507
P01008	P01008	ANT3_HUMAN	SERPINC1	Antithrombin-III	0.614676	0.995764	30	60	1.4261e+07	1.39348e+07	1.02341
P00995	P00995	ISK1_HUMAN	SPINK1	Serine protease inhibitor Kazal-type 1	0.142567	0.995764	4	11	638565	232531	2.74614
P00966	P00966	ASSY_HUMAN	ASS1	Argininosuccinate synthase	0.941041	0.995764	16	23	428130	443791	0.96471
P00918	P00918	CAH2_HUMAN	CA2	Carbonic anhydrase 2	0.865439	0.995764	21	41	193381	184353	1.04897
P00915	P00915	CAH1_HUMAN	CA1	Carbonic anhydrase 1	0.625441	0.995764	30	59	673364	698737	0.963688
P00751	P00751	CFAB_HUMAN	CFB	Complement factor B	0.750426	0.995764	30	60	1.47215e+07	1.48667e+07	0.990231
P00748	P00748	FA12_HUMAN	F12	Coagulation factor XII	0.797161	0.995764	30	60	2.91247e+06	2.78685e+06	1.04508
P00747	P00747	PLMN_HUMAN	PLG	Plasminogen	0.481416	0.995764	30	60	1.15652e+07	1.19323e+07	0.969234
P00746	P00746	CFAD_HUMAN	CFD	Complement factor D	0.147326	0.995764	30	60	677485	560378	1.20898
P00742	P00742	FA10_HUMAN	F10	Coagulation factor X	0.107513	0.995764	30	60	1.97029e+06	1.75178e+06	1.12474
P00740	P00740	FA9_HUMAN	F9	Coagulation factor IX	0.475071	0.995764	30	60	1.34962e+06	1.2675e+06	1.06479
P00739	P00739	HPTR_HUMAN	HPR	Haptoglobin-related protein	0.474977	0.995764	30	59	1.01034e+06	918947	1.09945
P00738	P00738	HPT_HUMAN	HP	Haptoglobin	0.585946	0.995764	30	60	3.91816e+08	4.18612e+08	0.935987
P00736	P00736	C1R_HUMAN	C1R	Complement C1r subcomponent	0.902977	0.995764	30	60	2.40102e+06	2.36841e+06	1.01377
P00734	P00734	THRB_HUMAN	F2	Prothrombin	0.967704	0.995764	30	60	5.79306e+06	5.64416e+06	1.02638
P00558	P00558	PGK1_HUMAN	PGK1	Phosphoglycerate kinase 1	0.224399	0.995764	10	17	102822	155398	0.661669
P00505	P00505	AATM_HUMAN	GOT2	Aspartate aminotransferase, mitochondrial	0.248626	0.995764	19	43	1.35644e+06	1.60059e+06	0.847465
P00488	P00488	F13A_HUMAN	F13A1	Coagulation factor XIII A chain	0.711586	0.995764	30	59	474855	512759	0.926078
P00480	P00480	OTC_HUMAN	OTC	Ornithine transcarbamylase, mitochondrial	0.165374	0.995764	7	10	177700	373265	0.47607
P00450	P00450	CERU_HUMAN	CP	Ceruloplasmin	0.634999	0.995764	30	60	1.80722e+07	1.77854e+07	1.01612
P00441	P00441	SODC_HUMAN	SOD1	Superoxide dismutase [Cu-Zn]	0.212461	0.995764	4	6	89548.5	277677	0.322491
P00367	P00367	DHE3_HUMAN	GLUD1	Glutamate dehydrogenase 1, mitochondrial	0.387515	0.995764	4	5	177921	136636	1.30215
P00352	P00352	AL1A1_HUMAN	ALDH1A1	Aldehyde dehydrogenase 1A1	0.557926	0.995764	17	28	292231	417664	0.699679
P00338	P00338	LDHA_HUMAN	LDHA	L-lactate dehydrogenase A chain	0.308594	0.995764	25	52	231559	345088	0.671014
P00326	P00326	ADH1G_HUMAN	ADH1C	Alcohol dehydrogenase 1C	0.524197	0.995764	13	32	611149	766709	0.797107
P00325	P00325	ADH1B_HUMAN	ADH1B	All-trans-retinol dehydrogenase [NAD(+)] ADH1B	0.673559	0.995764	15	36	778148	760543	1.02315
O95810	O95810	CAVN2_HUMAN	CAVIN2	Caveolae-associated protein 2	0.94495	0.995764	3	9	96906.2	96594.3	1.00323
O95445	O95445	APOM_HUMAN	APOM	Apolipoprotein M	0.751291	0.995764	30	60	3.66271e+06	3.75057e+06	0.976574
O75882	O75882	ATRN_HUMAN	ATRN	Attractin	0.074985	0.995764	30	60	465633	423692	1.09899
O75874	O75874	IDHC_HUMAN	IDH1	Isocitrate dehydrogenase [NADP] cytoplasmic	0.286013	0.995764	20	37	588926	916364	0.642677
O75636	O75636	FCN3_HUMAN	FCN3	Ficolin-3	0.701895	0.995764	30	60	1.38898e+06	1.44154e+06	0.963541
O75369	O75369	FLNB_HUMAN	FLNB	Filamin-B	0.210378	0.995764	3	9	432313	149672	2.88841
O75144	O75144	ICOSL_HUMAN	ICOSLG	ICOS ligand	0.553243	0.995764	6	15	49680.2	44548.5	1.11519
O75083	O75083	WDR1_HUMAN	WDR1	WD repeat-containing protein 1	0.785308	0.995764	3	13	70303.2	70494	0.997292
O75019	O75019	LIRA1_HUMAN	LILRA1	Leukocyte immunoglobulin-like receptor subfamily A member 1	0.433327	0.995764	16	26	209829	249082	0.842409
O60814	O60814	H2B1K_HUMAN	H2BC12	Histone H2B type 1-K	0.612991	0.995764	28	51	917598	1.25111e+06	0.73343
O43866	O43866	CD5L_HUMAN	CD5L	CD5 antigen-like	0.7908	0.995764	30	60	4.61111e+06	4.81984e+06	0.956694
O43286	O43286	B4GT5_HUMAN	B4GALT5	Beta-1,4-galactosyltransferase 5	0.363318	0.995764	27	53	123920	107942	1.14802
O15144	O15144	ARPC2_HUMAN	ARPC2	Actin-related protein 2/3 complex subunit 2	0.111657	0.995764	3	3	68486.9	37232.3	1.83945
O14818	O14818	PSA7_HUMAN	PSMA7	Proteasome subunit alpha type-7	0.375528	0.995764	6	11	110942	142870	0.776525
O14791	O14791	APOL1_HUMAN	APOL1	Apolipoprotein L1	0.216483	0.995764	30	60	2.01522e+06	1.76477e+06	1.14191
O00391	O00391	QSOX1_HUMAN	QSOX1	Sulfhydryl oxidase 1	0.672182	0.995764	30	60	370765	358138	1.03526
O00187	O00187	MASP2_HUMAN	MASP2	Mannan-binding lectin serine protease 2	0.505748	0.995764	30	60	858722	920761	0.932622
O00151	O00151	PDLI1_HUMAN	PDLIM1	PDZ and LIM domain protein 1	0.772675	0.995764	4	14	128730	132217	0.973621
A6NMB1	A6NMB1	SIG16_HUMAN	SIGLEC16	Sialic acid-binding Ig-like lectin 16	0.782442	0.995764	5	9	8.40345e+06	7.71515e+06	1.08921
A0A0J9YXX1	A0A0J9YXX1	HV5X1_HUMAN	IGHV5-10-1	Immunoglobulin heavy variable 5-10-1	0.3579	0.995764	10	26	483663	469027	1.03121
A0A0J9YX35	A0A0J9YX35	HV64D_HUMAN	IGHV3-64D	Immunoglobulin heavy variable 3-64D	0.203082	0.995764	4	14	359740	547482	0.657081
A0A0C4DH73	A0A0C4DH73	KV112_HUMAN	IGKV1-12	Immunoglobulin kappa variable 1-12	0.217459	0.995764	13	21	464681	393137	1.18198
A0A0C4DH68	A0A0C4DH68	KV224_HUMAN	IGKV2-24	Immunoglobulin kappa variable 2-24	0.925306	0.995764	30	60	1.65916e+06	1.60845e+06	1.03153
A0A0C4DH67	A0A0C4DH67	KV108_HUMAN	IGKV1-8	Immunoglobulin kappa variable 1-8	0.507269	0.995764	30	60	2.75233e+06	2.77413e+06	0.992141
A0A0C4DH38	A0A0C4DH38	HV551_HUMAN	IGHV5-51	Immunoglobulin heavy variable 5-51	0.676974	0.995764	27	58	695662	653055	1.06524
A0A0C4DH36	A0A0C4DH36	HV338_HUMAN	IGHV3-38	Probable non-functional immunoglobulin heavy variable 3-38	0.691421	0.995764	15	32	337965	341837	0.988673
A0A0C4DH34	A0A0C4DH34	HV428_HUMAN	IGHV4-28	Immunoglobulin heavy variable 4-28	0.303654	0.995764	9	26	228411	320244	0.713243
A0A0C4DH33	A0A0C4DH33	HV124_HUMAN	IGHV1-24	Immunoglobulin heavy variable 1-24	0.621926	0.995764	8	18	252412	317151	0.795872
A0A0C4DH31	A0A0C4DH31	HV118_HUMAN	IGHV1-18	Immunoglobulin heavy variable 1-18	0.654126	0.995764	30	60	825726	730247	1.13075
A0A0C4DH29	A0A0C4DH29	HV103_HUMAN	IGHV1-3	Immunoglobulin heavy variable 1-3	0.732276	0.995764	13	14	326379	269767	1.20985
A0A0C4DH25	A0A0C4DH25	KVD20_HUMAN	IGKV3D-20	Immunoglobulin kappa variable 3D-20	0.306946	0.995764	27	55	8.77445e+06	9.39573e+06	0.933876
A0A0C4DH24	A0A0C4DH24	KV621_HUMAN	IGKV6-21	Immunoglobulin kappa variable 6-21	0.163401	0.995764	30	52	582427	411020	1.41703
A0A0B4J2D9	A0A0B4J2D9	KVD13_HUMAN	IGKV1D-13	Immunoglobulin kappa variable 1D-13	0.407797	0.995764	23	49	1.57852e+06	792610	1.99154
A0A0B4J1Y9	A0A0B4J1Y9	HV372_HUMAN	IGHV3-72	Immunoglobulin heavy variable 3-72	0.58509	0.995764	24	51	233601	220643	1.05873
A0A0B4J1Y8	A0A0B4J1Y8	LV949_HUMAN	IGLV9-49	Immunoglobulin lambda variable 9-49	0.740982	0.995764	26	53	650541	619270	1.0505
A0A0B4J1X5	A0A0B4J1X5	HV374_HUMAN	IGHV3-74	Immunoglobulin heavy variable 3-74	0.588849	0.995764	30	60	8.67815e+06	9.31035e+06	0.932097
A0A0B4J1V2	A0A0B4J1V2	HV226_HUMAN	IGHV2-26	Immunoglobulin heavy variable 2-26	0.537496	0.995764	23	51	931164	1.19485e+06	0.779315
A0A0B4J1V1	A0A0B4J1V1	HV321_HUMAN	IGHV3-21	Immunoglobulin heavy variable 3-21	0.773691	0.995764	12	28	318138	318561	0.998673
A0A0B4J1V0	A0A0B4J1V0	HV315_HUMAN	IGHV3-15	Immunoglobulin heavy variable 3-15	0.394082	0.995764	30	60	1.57612e+07	1.55455e+07	1.01388
A0A0B4J1U7	A0A0B4J1U7	HV601_HUMAN	IGHV6-1	Immunoglobulin heavy variable 6-1	0.279538	0.995764	30	58	3.612e+06	4.22731e+06	0.854445
A0A0B4J1U3	A0A0B4J1U3	LV136_HUMAN	IGLV1-36	Immunoglobulin lambda variable 1-36	0.402803	0.995764	17	42	420422	321583	1.30735
A0A0A0MT89	A0A0A0MT89	KJ01_HUMAN	IGKJ1	Immunoglobulin kappa joining 1	0.139063	0.995764	14	24	429647	342398	1.25482
A0A0A0MT36	A0A0A0MT36	KVD21_HUMAN	IGKV6D-21	Immunoglobulin kappa variable 6D-21	0.187058	0.995764	25	52	280469	220305	1.27309
A0A0A0MS15	A0A0A0MS15	HV349_HUMAN	IGHV3-49	Immunoglobulin heavy variable 3-49	0.525941	0.995764	28	58	2.23669e+06	2.30243e+06	0.971445
A0A0A0MRZ8	A0A0A0MRZ8	KVD11_HUMAN	IGKV3D-11	Immunoglobulin kappa variable 3D-11	0.854923	0.995764	30	60	3.52752e+07	3.43482e+07	1.02699
A0A087WSZ0	A0A087WSZ0	KVD08_HUMAN	IGKV1D-8	Immunoglobulin kappa variable 1D-8	0.48096	0.995764	28	59	714235	661949	1.07899
A0A087WSY6	A0A087WSY6	KVD15_HUMAN	IGKV3D-15	Immunoglobulin kappa variable 3D-15	0.510197	0.995764	30	60	2.02253e+06	2.15471e+06	0.938657
A0A087WSX0	A0A087WSX0	LV545_HUMAN	IGLV5-45	Immunoglobulin lambda variable 5-45	0.924467	0.995764	14	23	335893	321998	1.04315
A0A075B6S9	A0A075B6S9	KV137_HUMAN	IGKV1-37	Probable non-functional immunoglobulinn kappa variable 1-37	0.799535	0.995764	7	12	497954	483453	1.02999
A0A075B6S5	A0A075B6S5	KV127_HUMAN	IGKV1-27	Immunoglobulin kappa variable 1-27	0.78266	0.995764	23	51	347942	376634	0.92382
A0A075B6S2	A0A075B6S2	KVD29_HUMAN	IGKV2D-29	Immunoglobulin kappa variable 2D-29	0.284428	0.995764	23	49	264901	328338	0.806794
A0A075B6R2	A0A075B6R2	HV404_HUMAN	IGHV4-4	Immunoglobulin heavy variable 4-4	0.0751422	0.995764	29	58	515042	387319	1.32976
A0A075B6P5	A0A075B6P5	KV228_HUMAN	IGKV2-28	Immunoglobulin kappa variable 2-28	0.779891	0.995764	30	60	7.36919e+06	6.74893e+06	1.09191
A0A075B6K5	A0A075B6K5	LV39_HUMAN	IGLV3-9	Immunoglobulin lambda variable 3-9	0.36826	0.995764	27	49	351283	387339	0.906914
A0A075B6K4	A0A075B6K4	LV310_HUMAN	IGLV3-10	Immunoglobulin lambda variable 3-10	0.67335	0.995764	30	60	810721	712146	1.13842
A0A075B6J9	A0A075B6J9	LV218_HUMAN	IGLV2-18	Immunoglobulin lambda variable 2-18	0.568387	0.995764	20	50	517605	455037	1.1375
A0A075B6I0	A0A075B6I0	LV861_HUMAN	IGLV8-61	Immunoglobulin lambda variable 8-61	0.833817	0.995764	29	60	3.92917e+06	3.38713e+06	1.16003
A0A075B6H9	A0A075B6H9	LV469_HUMAN	IGLV4-69	Immunoglobulin lambda variable 4-69	0.812776	0.995764	22	49	960881	827692	1.16092
A0A075B6H7	A0A075B6H7	KV37_HUMAN	IGKV3-7	Probable non-functional immunoglobulin kappa variable 3-7	0.571989	0.995764	30	60	4.52198e+07	4.76803e+07	0.948397
Q9BQI6	Q9BQI6	SLF1_HUMAN	SLF1	SMC5-SMC6 complex localization factor protein 1	0.0625095	0.995764	4	5	166263	451085	0.368585
P01880	P01880	IGHD_HUMAN	IGHD	Immunoglobulin heavy constant delta	0.193541	0.995764	5	4	412111	167589	2.45906
P27918	P27918	PROP_HUMAN	CFP	Properdin	0.583625	0.995764	11	19	163503	187284	0.873023
